# Supplementary material for: Reference-based cell type matching of in situ image-based spatial transcriptomics data on primary visual cortex of mouse brain
Source: Sci Rep. 2023 Jun 13;13:9567. doi: 10.1038/s41598-023-36638-8 (PMC10264402; doi:10.1038/s41598-023-36638-8)
Supplement: Supplementary file 3 — Supplementary Information 3. [file 41598_2023_36638_MOESM3_ESM.xlsx]

## Sheet: Table S2
	MERFISH	ATLAS	Tangram	mfishtools	map.cells*	FR-Match	pciSeq
	ATLAS	1	0.335426	0.448051	0.498708	0.397863	0.382151
	Tangram	0.335426	1	0.316868	0.365493	0.305177	0.265904
	mfishtools	0.448051	0.316868	1	0.702879	0.525694	0.576298
	map.cells*	0.498708	0.365493	0.702879	1	0.585038	0.560926
	FR-Match	0.397863	0.305177	0.525694	0.585038	1	0.424663
	pciSeq	0.382151	0.265904	0.576298	0.560926	0.424663	1
	Multiclass Fleiss' Kappa = 0.446
	smFISH	ATLAS	Tangram	mfishtools	FR-Match	pciSeq	map.cells*
	ATLAS	1	0.510971	0.581872	0.549407	0.326104	NA
	Tangram	0.510971	1	0.599679	0.563492	0.344955
	mfishtools	0.581872	0.599679	1	0.838424	0.513597
	FR-Match	0.549407	0.563492	0.838424	1	0.448804
	pciSeq	0.326104	0.344955	0.513597	0.448804	1
	Multiclass Fleiss' Kappa = 0.529
	BaristaSeq	ATLAS	Tangram	mfishtools	FR-Match	pciSeq	map.cells*
	ATLAS	1	0.226695	0.119244	0.0958054	0.0262101	NA
	Tangram	0.226695	1	0.166309	0.118614	0.0245709
	mfishtools	0.119244	0.166309	1	0.186234	0.0768657
	FR-Match	0.0958054	0.118614	0.186234	1	0.0133434
	pciSeq	0.0262101	0.0245709	0.0768657	0.0133434	1
	Multiclass Fleiss' Kappa = 0.124
	ExSeq	ATLAS	mfishtools	FR-Match	pciSeq	map.cells*	Tangram
	ATLAS	1	0.522067	0.415824	0.431135	NA	NA
	mfishtools	0.522067	1	0.613639	0.746547
	FR-Match	0.415824	0.613639	1	0.603849
	pciSeq	0.431135	0.746547	0.603849	1
	Multiclass Fleiss' Kappa = 0.524
	Cohen' Kappa: values ≤ 0 as indicating no agreement and 0.01–0.20 as none to slight, 0.21–0.40 as fair, 0.41– 0.60 as moderate, 0.61–0.80 as substantial, and 0.81–1.00 as almost perfect agreement.
	NA methods due to post-Hackathon personnel movement.

## Sheet: Table 2
		Method 1	Method 2	Kappa
	MERFISH	map.cells*	mfishtools	0.702879
	smFISH	FR-Match	mfishtools	0.838424
	BaristaSeq	Tangram	ATLAS	0.226695
	ExSeq	mfishtools	pciSeq	0.746547
